# Supplementary material for: Astrocyte Ca2+-evoked ATP release regulates myelinated axon excitability and conduction speed
Source: Science. Author manuscript; Available in PMC 2021 Nov 9. (PMC7611967; doi:10.1126/science.abh2858)
Supplement: Supplementary movies [file EMS137883-supplement-Supplementary_movies.zip]

Archive with 4 entries (4 files):
- science.abh2858_movie_s1.mp4
- science.abh2858_movie_s2.mp4
- science.abh2858_movie_s3.mp4
- science.abh2858_movie_captions.pdf
